# Supplementary material for: Perceptual Discrepancies of Opioid Analgesics and Psychotropic Drugs: A Cross-Sectional Study of Korean Patients and Physicians
Source: J Clin Med. 2025 Oct 31;14(21):7734. doi: 10.3390/jcm14217734 (PMC12609944; doi:10.3390/jcm14217734)
Supplement: Supplementary file 1 [file jcm-14-07734-s001.zip]

Archive with 8 entries (8 files):
- Supplementary_Document.pdf
- Supplementary_Materials_S1_Patient_Survey_Questions.pdf
- Supplementary_Materials_S2_Physician_survey_Questions.pdf
- Supplementary_Materials_S3_STROBE_Cross_Sectional_checklist.pdf
- Supplementary_Table_S1.pdf
- Supplementary_Table_S2.pdf
- Supplementary_Table_S3.pdf
- Supplementaty_Table_S4.pdf
